# Supplementary material for: Information Revolutions and Information Transitions: Counting, Sealing, Writing in Iran 10,000–300 BC
Source: J Anc Near East Hist. 2025 Apr 23;12(2):215–305. doi: 10.1515/janeh-2024-0027 (PMC12645803; doi:10.1515/janeh-2024-0027)
Supplement: Supplementary file 1 — Supplementary Material [file j_janeh-2024-0027_suppl_001.xlsx]

## Sheet: Sheet1
Period	Cultural phase	Approximate dating	Site name	Token	Stamp seal	Cylinder seal	Signet ring seal	Clay sealing with seal impression	Clay sealing without seal impression	Pottery with seal impression	Hollow clay ball	Number of different seals attested on clay sealings	Clay tally	Bulla with seal impression	Numerical tablet	Numero-ideographic tablet	Inscribed tablet	Number of tablets with seal impression	Number of different seals attested on sealed tablets	Tablet blank	Inscribed brick or clay nail	Inscribed stele or statue	Inscribed rock face	Inscribed other
Early Neolithic		9500 BC	Asiab	196
Early Neolithic		9750-7650 BC	Sheikh-e Abad	10									1? (bone)
Early Neolithic		9750-7650 BC	Chogha Golan	28
Early Neolithic		8300-7900 BC	Abdul Hosein	42
Early Neolithic		8200-7900 BC	Ganj Dareh	672
Later Neolithic		7200-6200	Sarab	173					540
Later Neolithic		7200-7000 BC	Chogha Bonut	35
Later Neolithic		7000-6500 BC	Ali Kosh	494
Later Neolithic	Archaic-Early Susiana	6500-5200 BC	Chogha Mish	29
Later Neolithic		6500 BC	Kamarband Cave	6
Later Neolithic		6200-5900 BC	Tula'i	7
Later Neolithic		5800 BC	Hajji Firuz	13					14
Later Neolithic		5800 BC	Khaleseh	253	1				2
Later Neolithic		5500 BC	Tepe Guran	34
Later Neolithic		5200 BC	Chagha Sefid	34
Later Neolithic		5000 BC	Tal-e Iblis	38
Later Neolithic		5000 BC	Tall-e Atashi	208
Later Neolithic		5000 BC	Tepe Gaz Tavila	93
Later Neolithic		5000 BC	Tepe Yahya	84
Later Neolithic		5000 BC	Tepe Siahbid	3
Early Chalcolithic	Middle Susiana	5000 BC	Chogha Mish	38	3
Early Chalcolithic	Middle Susiana	5000 BC	Chogha Bonut										4
Transitional Chalcolithic		4800 BC	Zagheh	231
Early Chalcolithic	Late-Middle Susiana	4800 BC	Chogha Mish	5				3				3
Mid Chalcolithic	Late Susiana	4500 BC	Chogha Mish		9			3				3
Mid Chalcolithic	Late Susiana	4500 BC	Farukhabad	5	2			2
Early Chalcolithic		4500 BC	Tepe Yahya	69
Early Chalcolithic		4500 BC	Tall-e Bakun	46	39			157				6
Early Chalcolithic		4500 BC	Qara Tepe Qomrud		?
Early Chalcolithic		4500 BC	Jaffarabad	77	5
Early Chalcolithic		4000 BC	Tal-e Mash Karim	31									1
Mid Chalcolithic		4000 BC	Dehsavar		2			8
Mid Chalcolithic		4000 BC	Dum Gar-e Parchineh		7
Mid Chalcolithic		4000 BC	Hakalan		9
Mid Chalcolithic		4000 BC	Tol-e Chega Sofla		5
Mid Chalcolithic		4000 BC	Tepe Hissar		57
Mid Chalcolithic	Susa I	4300-3800 BC	Susa		180			300				260
Mid Chalcolithic	Early Susa II	3900 BC	Susa	20	1			20				7
Late Chalcolithic	Bayat	3500 BC	Tepe Sabz			2		4				4
Late Chalcolithic	Mid Susa II	3500 BC	Sharafabad	8	2			32			11	12
Late Chalcolithic		3500 BC	Farukhabad								1
Late Chalcolithic		3500 BC	Tappeh Mehr Ali		5			15
Late Chalcolithic		3500 BC	Alou	158				91
Late Chalcolithic		3500 BC	Tepe Karvansara	3	1			1
Late Chalcolithic		3500 BC	Seh Gabi	61	7			2
Late Chalcolithic		3500 BC	Tepe Gheshlagh	45
Late Chalcolithic		3500 BC	Tepe Giyan	14	41	9
Late Chalcolithic		3500-3200 BC	Tepe Sialk	8		7		11							14	4
Late Chalcolithic		3500-3200 BC	Tepe Hissar	14	7												1			9
Late Chalcolithic		3500-3200 BC	Godin Tepe	2		2		8							42	1		12
Late Chalcolithic	Late Susa II	3500-3200 BC	Susa	783	220	175		550			113	250		24	44	4		27	?
Late Chalcolithic	Late Susa II	3500-3200 BC	Chogha Mish	816	11	10		245			94	125	6	8	20			?	?
Early Bronze Age	Proto-Elamite	3200-2900 BC	Susa			336		380									1560	275
Early Bronze Age	Proto-Elamite	3200-2900 BC	Tall-e Geser			1											1
Early Bronze Age	Proto-Elamite	3200-2900 BC	Tal-i Malyan	10		6		432			9	122					34	9
Early Bronze Age	Proto-Elamite	3200-2900 BC	Tepe Yahya			3		43				42					27	2	2	88
Early Bronze Age	Proto-Elamite	3200-2900 BC	Shahr-i Sokhta			1		35						1			1
Early Bronze Age	Proto-Elamite	3200-2900 BC	Tepe Ozbaki														1
Early Bronze Age	Proto-Elamite	3200-2900 BC	Tepe Sofalin	10		?		?			1						16
Early Bronze Age	Proto-Elamite	3200-2900 BC	Qoli Darvish	4	1	1		5			1				5	1
Early Bronze Age	Proto-Elamite	3200-2900 BC	Tepe Sialk					?									7
Early Bronze Age	Proto-Elamite	3200-2900 BC	Arisman			3
Early Bronze Age	Proto-Elamite	3200-2900 BC	Tepe Hissar			2
Early Bronze Age	Proto-Elamite	3200-2900 BC	Tapeh Tyalineh	3				64				27		3
Early Bronze Age	Kura-Araxes	3200 BC	Kul Tepe		1	1
Early Bronze Age		2800 BC	Chogha Maran	50	1	4		149	55			137 cylinder 12 stamp
Early Bronze Age		2800 BC	Bani Surmah			9
Early Bronze Age		2800 BC	Kamtarlan I-II		1	5
Early Bronze Age	Period II	2700 BC	Shahr-i Sokhta	?	45	8		140		1		?
Early Bronze Age		2500 BC	Konar Sandal South		12	0?		342				150
Early Bronze Age	Susa IVA	2500 BC	Susa			22		133
Early Bronze Age		2400 BC	Tepe Taleb Khan	?				?			?
Early Bronze Age	Susa IVB	2350 BC	Susa			135		13				3					85					15-20
Early Bronze Age		2300 BC	Konar Sandal North							4
Early Bronze Age		2300 BC	Spidej		6					19
Early Bronze Age		2300 BC	Chegeradak		23
Early Bronze Age		2300 BC	Bampur	2
Early Bronze Age	Yahya IVB-IVA	2300 BC	Tepe Yahya		3	7		0
Early Bronze Age		2200 BC	Shahdad		6	6																		1
Early Bronze Age		2200 BC	Sar-e Pol-e Zohab																				1
Early Bronze Age		2100 BC	Konar Sandal South														3				1
Early Bronze Age	Susa VA	2100 BC	Susa		1												2				6	16		2
Early Bronze Age	Susa VB	2000 BC	Susa		11	65		54									49							2
Early Bronze Age	Ur III	2000 BC	Tal-i Malyan														2
Early Bronze Age	Ur III	2000 BC	Tappeh Garan																		6
Early Bronze Age		2000 BC	Musiyan			1
Early Bronze Age	Surface	Unknown	Shahr-i Sokhta		225	11
Middle Bronze Age		1800 BC	Kalleh Nissar		2	7
Middle Bronze Age	Old Elamite	1800 BC	Susa			267		37						2			1438	11			9
Middle Bronze Age	Old Elamite	1800 BC	Tappeh Senjar			1
Middle Bronze Age		1800 BC	Chogha Gavaneh			1											84	5	1
Late Bronze Age		1400 BC	Bayazid Abad			55
Late Bronze Age		1400 BC	Surkh Dum-e Luri		12	30
Late Bronze Age	Middle Elamite I	1400 BC	Susa			42		27						2			120
Late Bronze Age	Middle Elamite I	1400 BC	Haft Tepe			>2		371									650	14				3
Late Bronze Age	Middle Elamite I	1400 BC	Abu Fandowa														4
Late Bronze Age	Middle Elamite II	1400 BC	Deh-e Now																		several
Late Bronze Age	Middle Elamite II	1300 BC	Susa																		>25
Late Bronze Age	Middle Elamite II	1300 BC	Tol-e Bormi																		>1	few		several
Late Bronze Age	Middle Elamite II	1300 BC	Chogha Zanbil			185								few							6500			several
Late Bronze Age	Middle Elamite III	1200 BC	Susa														70				450	few		few
Late Bronze Age	Middle Elamite III	1200 BC	Bard-e Karegar																		few
Late Bronze Age	Middle Elamite III	1100 BC	Tal-i Malyan														282
Late Bronze Age	Middle Elamite III	1100 BC	Tol-e Spid																		1
Iron Age	Iron I	1200 BC	Marlik		5	12
Iron Age	Iron I	1000 BC	Tepe Sialk		3	21				1
Iron Age	Iron I	1000 BC	Qara Tepe Sagzabad			1				1
Iron Age	Iron I IVC	1000 BC	Hasanlu			1
Iron Age	Iron I	1000 BC	Qoli Darvish	8		2		6		1
Iron Age	Iron I	1000 BC	Tepe Golestan							1
Iron Age	Iron I	1000 BC	Tepe Sofali-Ma'murin							1
Iron Age	Iron II IVB	800 BC	Hasanlu		19	52		31
Iron Age	Iron III	650 BC	Qalatgah																				1
Iron Age	Iron III	650 BC	Ain-e Rum																				1
Iron Age	Iron III	650 BC	Bastam											1416			5	5
Iron Age	Iron III	650 BC	Rabat Tepe																		5
Iron Age	Iron III	650 BC	Qalaichi																			1
Iron Age	Iron III	650 BC	Toul-e Talish																					1
Iron Age	Iron III	650 BC	Surkh Dum-e Luri		33	175																		6
Iron Age	Iron III	650 BC	Chigha Sabz			11		1						1
Iron Age	Iron III	650 BC	Khatun Ban			1
Iron Age	Iron III	600 BC	Susa		37	106		7									298				2	1		1
Iron Age	Iron III	600 BC	Kul-i Farah																				1
Iron Age	Iron III	600 BC	Arjan																					6
Iron Age	Iron III	600 BC	Jubaji																					4
Iron Age	Iron III	600 BC	Tol-e Bormi														1				1
Iron Age	Iron III	600 BC	Nush-i Jan		2	1		6
Iron Age	Achaemenid	550-330 BC	Bisotun																				1
Iron Age	Achaemenid	550-330 BC	Ganj Nameh																				1
Iron Age	Achaemenid	550-330 BC	Pasargadae			1
Iron Age	Achaemenid	550-330 BC	Persepolis PFA														18000	15000	4000					2
Iron Age	Achaemenid	550-330 BC	Persepolis PTA					199				?100					300
Iron Age	Achaemenid	550-330 BC	Persepolis Tower			3		52				?35
Iron Age	Achaemenid	550-330 BC	Persepolis all		?18	?18	?18
Iron Age	Achaemenid	550-330 BC	Tol-e Ajori																		2
Iron Age	Achaemenid	550-330 BC	Susa		1	1	1	2						8			4				?	1
Iron Age	Achaemenid	550-330 BC	Naqsh-e Rustam																				1
Iron Age	Achaemenid	550-330 BC	Chogha Mish			1											2	2
